# Supplementary material for: Comparing Inflammatory Biomarkers in Cardiovascular Disease: Insights from the LURIC Study
Source: Int J Mol Sci. 2025 Jul 29;26(15):7335. doi: 10.3390/ijms26157335 (PMC12347170; doi:10.3390/ijms26157335)
Supplement: Supplementary file 1 [file ijms-26-07335-s001.zip]

Archive with 1 entries (1 files):
- ijms-3706325-supplementary.pdf
